# Supplementary material for: The Impact of Upward Social Comparison on Smartphone Addiction Among Adolescents: The Moderating Role of Football Participation
Source: Behav Sci (Basel). 2026 Feb 28;16(3):346. doi: 10.3390/bs16030346 (PMC13024103; doi:10.3390/bs16030346)
Supplement: Supplementary file 1 [file behavsci-16-00346-s001.zip]

Archive with 1 entries (1 files):
- behavsci-4141739-supplementary.pdf
